# Supplementary material for: Methods for Rapid Characterization of Tunable Microbubble Formulations
Source: Bioengineering (Basel). 2024 Dec 3;11(12):1224. doi: 10.3390/bioengineering11121224 (PMC11673760; doi:10.3390/bioengineering11121224)
Supplement: Supplementary file 1 [file bioengineering-11-01224-s001.zip]

Archive with 1 entries (1 files):
- bioengineering-3310668-supplementary.pdf
